# Supplementary material for: Structural Insights from Binding Poses of CCR2 and CCR5 with Clinically Important Antagonists: A Combined In Silico Study
Source: PLoS One. 2012 Mar 27;7(3):e32864. doi: 10.1371/journal.pone.0032864 (PMC3314010; doi:10.1371/journal.pone.0032864)
Supplement: Materials S6 — Binding energy of all the docked inhibitors by Autodock. (XLSX) [file pone.0032864.s006.xlsx]

## Sheet: Sheet1
	Inhibitor’s Name	Binding Energy (kcal/mol)
CCR2 Inhibitors	Teijin	-8.52
	RS-504393	-7.84
	Cyclohexyl derivative	-6.32
	Pyridyl derivative	-7.71
CCR5 Inhibitors	Maraviroc	-9.04
	SCH-C	-10.28
	TAK779	-8.74
	Vicriviroc	-8.22
Dual Antagonist	Compound 19 (In CCR2)	-8.2
	Compound 19 (In CCR5)	-7.85
